# Supplementary material for: Potential Global Distribution of Daktulosphaira vitifoliae under Climate Change Based on MaxEnt
Source: Insects. 2021 Apr 13;12(4):347. doi: 10.3390/insects12040347 (PMC8069807; doi:10.3390/insects12040347)
Supplement: Supplementary file 1 [file insects-12-00347-s001.zip]

Archive with 8 entries (6 files):
- insects-1083998-fsup/
- insects-1083998-fsup/Supplementary/
- insects-1083998-fsup/Supplementary/Figure S1.tiff
- insects-1083998-fsup/Supplementary/Figure S2.png
- insects-1083998-fsup/Supplementary/Table S1.docx
- insects-1083998-fsup/Supplementary/Table S2.xlsx
- insects-1083998-fsup/Supplementary/Table S3.xls
- insects-1083998-fsup/Supplementary/Table S4.xlsx
