# Supplementary material for: Potential Global Distribution of Daktulosphaira vitifoliae under Climate Change Based on MaxEnt
Source: Insects. 2021 Apr 13;12(4):347. doi: 10.3390/insects12040347 (PMC8069807; doi:10.3390/insects12040347)
Supplement: Supplementary file 1 [file insects-12-00347-s001.zip › insects-1083998-fsup/Supplementary/Table S2.xlsx]

## Sheet: Sheet1
	bio_1	bio_2	bio_3	bio_4	bio_5	bio_6	bio_7	bio_8	bio_9	bio_10	bio_11	bio_12	bio_13	bio_14	bio_15	bio_16	bio_17	bio_18	bio_19	alt
bio1	1
bio2	-0.0618228	1
bio3	.682**	.281**	1
bio4	-.729**	.325**	-.793**	1
bio5	.537**	.597**	.228**	0.108676	1
bio6	.896**	-.320**	.731**	-.945**	0.145163	1
bio7	-.672**	.543**	-.630**	.968**	.242**	-.925**	1
bio8	-0.0496274	-0.00875421	-.332**	.354**	.220**	-.225**	.305**	1
bio9	.822**	-0.0700733	.773**	-.835**	.250**	.875**	-.762**	-.483**	1
bio10	.692**	.247**	0.153045	-0.0130185	.902**	.316**	0.0364324	.304**	.324**	1
bio11	.937**	-.202*	.785**	-.921**	.251**	.989**	-.873**	-.208*	.894**	.401**	1
bio12	-0.0322349	-.230**	-.173*	-0.0330564	-.194*	0.0126019	-0.0869662	-0.0581877	-0.0681601	-0.0751411	-0.00471607	1
bio13	0.105603	-.287**	-.175*	0.028805	-0.0534477	0.0395489	-0.85933	0.133579	-0.0301356	.171*	0.0410118	.537**	1
bio14	-0.161185	0.0217065	-0.113291	0.0294606	-0.143437	-0.0908122	0.0339145	-0.120861	-0.1173	0.821873	-0.105211	.751**	-0.0500307	1
bio15	.240**	0.02058	0.128332	-0.0120019	.216*	0.103864	-0.018854	0.107093	0.148614	.315**	0.139741	-.464**	.430**	-.835**	1
bio16	0.109773	-.331**	-.169*	-0.0130222	-0.0997099	0.0681317	-0.105144	0.111139	-0.0269947	0.13433	0.0634843	.651**	.978**	0.0531337	.326**	1
bio17	-0.145086	0.0108334	-0.115765	0.0217092	-0.134158	-0.0776426	0.0245667	-0.115921	-0.103783	-.171*	-0.921395	.772**	-0.0439426	.993**	-.849**	0.0647239	1
bio18	-.324**	-0.0976284	-.618**	.529**	-0.0294944	-.453**	.432**	.465**	-.551**	0.0821873	-.454**	.591**	.653**	.346**	-0.0494237	.652**	.742**	1
bio19	.283**	-0.156729	.493**	-.606**	-.265**	.479**	-.572**	-.562**	.519**	-.220**	.466**	.543**	0.109807	.451**	-.311**	.016*	.464**	-.293**	1
alt	-0.0309301	0.138953	0.113671	-0.0705984	-0.0585812	0.0109382	-0.0332464	0.0319844	0.0232986	-0.112931	0.0227476	-0.0548631	-0.0266889	-0.117199	0.073553	-0.0231821	-0.119155	0.0189612	-0.0599155	1
note: bold number represent highly correlated variables.
