# Supplementary material for: Potential Global Distribution of Daktulosphaira vitifoliae under Climate Change Based on MaxEnt
Source: Insects. 2021 Apr 13;12(4):347. doi: 10.3390/insects12040347 (PMC8069807; doi:10.3390/insects12040347)
Supplement: Supplementary file 1 [file insects-12-00347-s001.zip › insects-1083998-fsup/Supplementary/Table S3.xls]

## Sheet: r.csv
	settings	features	rm	train.AUC	avg.test.AUC	var.test.AUC	avg.diff.AUC	var.diff.AUC	avg.test.orMTP	var.test.orMTP	avg.test.or10pct	var.test.or10pct	AICc	delta.AICc	w.AIC	parameters
1	L_0.5	L	0.5	0.804627	0.800592	0.000857238	0.0127864	0.000491396	0.00735294	0.000216263	0.10476	0.00479827	4309	477.227	1.6292e-104	7
2	LQ_0.5	LQ	0.5	0.94261	0.938663	0.00068261	0.0108988	0.00063955	0.00806452	0.000260146	0.115648	0.00486724	3913.3	81.522	1.37475e-18	11
3	LQP_0.5	LQP	0.5	0.961357	0.952453	0.000717138	0.0121271	0.000696062	0.00806452	0.000260146	0.138418	0.00743826	3851.09	19.3105	4.43901e-05	26
4	QHP_0.5	QHP	0.5	0.970541	0.958041	0.000606428	0.0134853	0.00073651	0.00806452	0.000260146	0.206775	0.0218505	3943.12	111.345	4.59434e-25	42
5	LQH_0.5	LQH	0.5	0.958229	0.948212	0.000863683	0.0135598	0.00109276	0.00806452	0.000260146	0.156659	0.0124042	3869.27	37.4936	4.99893e-09	35
6	LQHP_0.5	LQHP	0.5	0.970376	0.958047	0.000723958	0.0137569	0.000829408	0.00806452	0.000260146	0.199422	0.024391	4067.69	235.92	4.08473e-52	44
7	QHPT_0.5	QHPT	0.5	0.974688	0.953925	0.00119795	0.0231421	0.00152316	0.0241935	0.00234131	0.27373	0.0351091	4147.43	315.656	1.9801e-69	73
8	LQHPT_0.5	LQHPT	0.5	0.974689	0.954263	0.00117589	0.02311	0.00147261	0.0241935	0.00234131	0.270907	0.0332355	4286.96	455.19	9.93554e-100	78
9	L_1	L	1	0.804466	0.800591	0.000841213	0.0125943	0.00047593	0.00735294	0.000216263	0.10476	0.00479827	4309.22	477.45	1.45766e-104	7
10	LQ_1	LQ	1	0.939668	0.936376	0.000632779	0.010684	0.000529197	0.00806452	0.000260146	0.112824	0.00349924	3936.14	104.364	1.50689e-23	10
11	LQP_1	LQP	1	0.954196	0.948031	0.000646727	0.0106822	0.000662471	0.00806452	0.000260146	0.136306	0.00269067	3897.92	66.1482	2.99645e-15	18
12	QHP_1	QHP	1	0.963188	0.951811	0.00088516	0.0138006	0.00103882	0.0140169	0.000273861	0.155259	0.00668632	3839.67	7.89498	0.0133702	35
13	LQH_1	LQH	1	0.955006	0.946403	0.000747354	0.0124096	0.000933445	0.00806452	0.000260146	0.131065	0.0051699	3865.75	33.9714	2.90882e-08	27
14	LQHP_1	LQHP	1	0.963899	0.953234	0.000919701	0.0135586	0.00108402	0.0140169	0.000273861	0.164035	0.0145721	3848.93	17.1581	0.000130222	34
15	QHPT_1	QHPT	1	0.965853	0.951774	0.00122244	0.0176787	0.00145602	0.0140169	0.000273861	0.217663	0.0277149	3875.12	43.3474	2.67762e-10	48
16	LQHPT_1	LQHPT	1	0.965872	0.954037	0.00114142	0.0162394	0.0013643	0.0140169	0.000273861	0.225727	0.0330062	3920.63	88.86	3.50596e-20	55
17	L_1.5	L	1.5	0.804507	0.800496	0.000825208	0.0123769	0.000459764	0.00735294	0.000216263	0.10476	0.00479827	4307.32	475.546	3.77487e-104	6
18	LQ_1.5	LQ	1.5	0.936993	0.933905	0.000609752	0.0106202	0.000480796	0.00806452	0.000260146	0.112113	0.00411382	3962.63	130.851	2.67039e-29	11
19	LQP_1.5	LQP	1.5	0.948612	0.943334	0.000654785	0.0108609	0.000702494	0.00806452	0.000260146	0.120177	0.00543155	3940.87	109.1	1.41201e-24	18
20	QHP_1.5	QHP	1.5	0.956422	0.948229	0.000729089	0.0119184	0.000976177	0.0140169	0.000273861	0.125113	0.00512445	3870.26	38.4868	3.04235e-09	31
21	LQH_1.5	LQH	1.5	0.952614	0.945092	0.000649536	0.0111281	0.00082481	0.00806452	0.000260146	0.127225	0.00514116	3870.68	38.9035	2.47012e-09	23
22	LQHP_1.5	LQHP	1.5	0.95865	0.949998	0.00082245	0.0127384	0.0010646	0.0140169	0.000273861	0.146483	0.00333423	3841.01	9.23342	0.00684694	27
23	QHPT_1.5	QHPT	1.5	0.959122	0.95011	0.000796204	0.013398	0.00113993	0.0140169	0.000273861	0.179452	0.0156603	3868.61	36.8332	6.95482e-09	36
24	LQHPT_1.5	LQHPT	1.5	0.960214	0.952311	0.000921983	0.0136951	0.00118796	0.0140169	0.000273861	0.171388	0.0121486	3842.84	11.0623	0.00274383	32
25	L_2	L	2	0.804417	0.800366	0.000812945	0.0122378	0.000450754	0.00735294	0.000216263	0.10476	0.00479827	4307.79	476.017	2.98315e-104	6
26	LQ_2	LQ	2	0.934396	0.931653	0.000592159	0.0104938	0.000450765	0.00806452	0.000260146	0.10476	0.00479827	3984.07	152.293	5.89564e-34	11
27	LQP_2	LQP	2	0.944851	0.939595	0.00073383	0.0112353	0.000713089	0.00806452	0.000260146	0.120177	0.00543155	3971.55	139.771	3.08776e-31	17
28	QHP_2	QHP	2	0.953679	0.94715	0.000657236	0.0108925	0.000854143	0.0140169	0.000273861	0.120561	0.00295262	3859.48	27.7057	6.67262e-07	21
29	LQH_2	LQH	2	0.94992	0.943961	0.000638373	0.0105329	0.00075706	0.00806452	0.000260146	0.127225	0.00514116	3870.19	38.4122	3.15803e-09	17
30	LQHP_2	LQHP	2	0.955092	0.949403	0.000717481	0.0111514	0.000900739	0.0140169	0.000273861	0.125802	0.00214428	3847.17	15.3921	0.000314887	20
31	QHPT_2	QHPT	2	0.956718	0.949431	0.00070651	0.0118037	0.000933173	0.0140169	0.000273861	0.142643	0.00623827	3847.47	15.6979	0.000270238	23
32	LQHPT_2	LQHPT	2	0.958184	0.95211	0.00073705	0.0115787	0.000934412	0.00806452	0.000260146	0.132466	0.00404092	3831.77	0	0.692643	21
33	L_2.5	L	2.5	0.804287	0.800199	0.000782506	0.0119832	0.000434706	0.00735294	0.000216263	0.112113	0.00411382	4308.37	476.591	2.23909e-104	6
34	LQ_2.5	LQ	2.5	0.932299	0.929461	0.000590535	0.0106413	0.000444029	0.00806452	0.000260146	0.10476	0.00479827	4002.75	170.98	5.16098e-38	11
35	LQP_2.5	LQP	2.5	0.941337	0.936496	0.000750737	0.0113963	0.000709097	0.00806452	0.000260146	0.118777	0.00727049	3997.17	165.395	8.42413e-37	16
36	QHP_2.5	QHP	2.5	0.952126	0.94682	0.000575459	0.00984061	0.000715794	0.0140169	0.000273861	0.104432	0.00154769	3863.78	32.0059	7.77181e-08	18
37	LQH_2.5	LQH	2.5	0.948605	0.943412	0.000625879	0.00968927	0.000667847	0.00806452	0.000260146	0.119161	0.00328128	3873.96	42.1865	4.78446e-10	14
38	LQHP_2.5	LQHP	2.5	0.953216	0.948883	0.000705657	0.0100025	0.000809603	0.00806452	0.000260146	0.104432	0.00154769	3856.82	25.0473	2.5209e-06	17
39	QHPT_2.5	QHPT	2.5	0.955394	0.948617	0.000668209	0.010956	0.000848343	0.00806452	0.000260146	0.105144	0.00372257	3847.56	15.7828	0.000259008	19
40	LQHPT_2.5	LQHPT	2.5	0.956749	0.951288	0.000676574	0.010432	0.000821384	0.00806452	0.000260146	0.111096	0.00332913	3833.69	1.91814	0.265455	16
41	L_3	L	3	0.804119	0.80012	0.000768775	0.0116477	0.000414564	0.00735294	0.000216263	0.112113	0.00411382	4309.04	477.269	1.59523e-104	6
42	LQ_3	LQ	3	0.930388	0.927502	0.000582001	0.0107652	0.000441953	0.00806452	0.000260146	0.10476	0.00479827	4019.82	188.043	1.01718e-41	11
43	LQP_3	LQP	3	0.938362	0.934177	0.000748827	0.0113461	0.000695234	0.00806452	0.000260146	0.124729	0.00855031	4020.95	189.172	5.78655e-42	17
44	QHP_3	QHP	3	0.950835	0.945787	0.000499407	0.00906125	0.000616532	0.00806452	0.000260146	0.104432	0.00154769	3874.71	42.934	3.29232e-10	17
45	LQH_3	LQH	3	0.947366	0.943257	0.000614839	0.0089492	0.000597954	0.00806452	0.000260146	0.105144	0.00233512	3877.1	45.321	9.98128e-11	11
46	LQHP_3	LQHP	3	0.952707	0.948302	0.000702663	0.00912518	0.000715244	0.00806452	0.000260146	0.104432	0.00154769	3856.83	25.0504	2.51704e-06	13
47	QHPT_3	QHPT	3	0.95417	0.947364	0.000586259	0.0101408	0.000760175	0.00806452	0.000260146	0.105144	0.00372257	3856.7	24.9278	2.67606e-06	18
48	LQHPT_3	LQHPT	3	0.955552	0.950188	0.000679005	0.00984245	0.0007848	0.00806452	0.000260146	0.105144	0.00372257	3839.09	7.31827	0.0178389	13
49	L_3.5	L	3.5	0.803893	0.799914	0.000751465	0.0114002	0.000403127	0.00735294	0.000216263	0.112113	0.00411382	4309.82	478.041	1.08471e-104	6
50	LQ_3.5	LQ	3.5	0.928597	0.92556	0.000575545	0.0108182	0.00043613	0.00806452	0.000260146	0.110712	0.00592264	4036.13	204.358	2.91502e-45	11
51	LQP_3.5	LQP	3.5	0.936497	0.932206	0.000728778	0.0114731	0.000677604	0.00806452	0.000260146	0.132793	0.0102904	4037.8	206.028	1.26494e-45	17
52	QHP_3.5	QHP	3.5	0.94884	0.943946	0.000455141	0.00885916	0.000567998	0.00806452	0.000260146	0.104432	0.00154769	3891.21	59.4326	8.60785e-14	17
53	LQH_3.5	LQH	3.5	0.946574	0.942713	0.000624128	0.00897046	0.000588809	0.00806452	0.000260146	0.111096	0.00194169	3883.45	51.6798	4.15317e-12	10
54	LQHP_3.5	LQHP	3.5	0.951957	0.94798	0.000719855	0.00915431	0.000702024	0.00806452	0.000260146	0.104432	0.00154769	3862.84	31.0611	1.24645e-07	11
55	QHPT_3.5	QHPT	3.5	0.952083	0.945405	0.000513527	0.00993468	0.00072571	0.00806452	0.000260146	0.112497	0.00303059	3871.37	39.5923	1.75049e-09	17
56	LQHPT_3.5	LQHPT	3.5	0.954728	0.94961	0.000677519	0.00968705	0.000763395	0.00806452	0.000260146	0.105144	0.00372257	3850.13	18.3541	7.16079e-05	13
57	L_4	L	4	0.803481	0.799614	0.000737605	0.0111374	0.000393314	0.00735294	0.000216263	0.112113	0.00411382	4310.69	478.911	7.01918e-105	6
58	LQ_4	LQ	4	0.926799	0.923786	0.000577547	0.0108379	0.000426903	0	0	0.110712	0.00592264	4052.13	220.358	9.78139e-49	11
59	LQP_4	LQP	4	0.934438	0.930343	0.000719825	0.0115416	0.0006425	0.00595238	0.000141723	0.124729	0.00855031	4052.99	221.216	6.36943e-49	16
60	QHP_4	QHP	4	0.946704	0.942132	0.00043324	0.00875213	0.000528232	0	0	0.120561	0.00295262	3899.8	68.0278	1.17075e-15	15
61	LQH_4	LQH	4	0.946006	0.942008	0.000635106	0.00908469	0.000581116	0.00806452	0.000260146	0.111096	0.00194169	3892.04	60.2699	5.6634e-14	11
62	LQHP_4	LQHP	4	0.951483	0.947461	0.000744748	0.009256	0.000695359	0.00806452	0.000260146	0.112497	0.00303059	3871.95	40.18	1.30475e-09	12
63	QHPT_4	QHPT	4	0.949975	0.943235	0.000453528	0.00986945	0.000689433	0.00806452	0.000260146	0.120561	0.00295262	3883.57	51.794	3.92273e-12	16
64	LQHPT_4	LQHPT	4	0.954092	0.949082	0.000678562	0.00965146	0.000752034	0.00806452	0.000260146	0.112497	0.00303059	3856.35	24.5722	3.19691e-06	12
