# Supplementary material for: Potential Global Distribution of Daktulosphaira vitifoliae under Climate Change Based on MaxEnt
Source: Insects. 2021 Apr 13;12(4):347. doi: 10.3390/insects12040347 (PMC8069807; doi:10.3390/insects12040347)
Supplement: Supplementary file 1 [file insects-12-00347-s001.zip › insects-1083998-fsup/Supplementary/Table S4.xlsx]

## Sheet: Sheet1
Species name	Longitude	Latitude
DV	-122.527	37.9904
DV	-122.462	38.2908
DV	-122.393	38.4422
DV	-122.276	37.8718
DV	-122.045	37.8997
DV	-122.032	36.9791
DV	-121.773	38.6708
DV	-121.76	38.54
DV	-121.76	38.54
DV	-121.657	39.0315
DV	-121.28	38.1296
DV	-119.796	36.7863
DV	-119.106	36.4128
DV	-118.818	34.1379
DV	-110.847	33.2966
DV	-110.7	32.3708
DV	-110.693	32.3731
DV	-96.3249	44.0127
DV	-95.6752	46.3323
DV	-94.5005	45.5491
DV	-94.3415	45.4778
DV	-93.3211	44.9823
DV	-93.2155	44.8607
DV	-93.1979	44.9005
DV	-93.0051	44.9691
DV	-92.4466	38.9462
DV	-92.4465	38.9462
DV	-92.1011	44.3978
DV	-92.1011	44.3978
DV	-91.485	38.978
DV	-91.4129	41.9186
DV	-90.3787	38.625
DV	-89.5733	40.7188
DV	-89.2964	43.1446
DV	-89.0382	40.6396
DV	-89.0214	41.2904
DV	-89.0199	41.2797
DV	-89.0199	41.2797
DV	-89.0176	41.2798
DV	-88.5219	41.7399
DV	-88.1696	41.7297
DV	-88.1059	41.5041
DV	-88.0072	41.529
DV	-87.9722	41.5091
DV	-87.9642	41.5073
DV	-87.848	41.5181
DV	-87.8104	42.4168
DV	-87.8103	42.4168
DV	-87.5402	41.0161
DV	-86.5383	34.7237
DV	-86.5234	41.7572
DV	-86.0707	44.8018
DV	-85.66	42.36
DV	-85.6585	42.3565
DV	-85.628	37.9074
DV	-84.7474	35.7994
DV	-84.743	42.2476
DV	-84.743	42.2476
DV	-84.5787	39.3714
DV	-84.5234	39.084
DV	-84.3631	34.0381
DV	-84.1381	42.5993
DV	-84.0775	36.2146
DV	-84.0745	36.2126
DV	-83.977	42.4827
DV	-83.9671	42.574
DV	-83.5372	35.9571
DV	-83.2387	42.3173
DV	-83.2075	42.479
DV	-83.1548	42.5248
DV	-81.9522	40.7339
DV	-81.9472	40.8087
DV	-81.935	40.7816
DV	-81.9341	40.7956
DV	-81.9252	40.7933
DV	-81.9147	40.814
DV	-81.9125	40.7766
DV	-81.8935	40.7815
DV	-81.8779	43.2409
DV	-81.8768	40.6706
DV	-81.8534	40.9716
DV	-81.7695	40.8467
DV	-81.6905	40.8005
DV	-81.6803	40.8
DV	-81.6709	40.8001
DV	-81.6077	41.003
DV	-81.5949	41.1317
DV	-81.4418	41.1014
DV	-81.1861	41.7828
DV	-80.5796	37.1457
DV	-80.5534	39.2812
DV	-80.5442	43.4302
DV	-80.3637	39.2787
DV	-80.0509	39.2469
DV	-79.9582	39.5985
DV	-79.9037	40.446
DV	-79.8993	43.2427
DV	-79.884	40.1183
DV	-79.8799	43.2933
DV	-79.7739	43.2638
DV	-79.7464	43.411
DV	-79.4613	43.7025
DV	-79.2854	43.1894
DV	-79.2814	43.101
DV	-79.28	43.1
DV	-79.0894	43.2486
DV	-78.9672	35.9672
DV	-78.9642	35.9689
DV	-78.9617	35.9719
DV	-78.9508	36.0061
DV	-78.8658	44.6237
DV	-78.529	44.28
DV	-78.33	44.37
DV	-78.3251	44.374
DV	-78.32	44.37
DV	-78.28	44.35
DV	-78.278	44.353
DV	-78.278	44.353
DV	-78.27	44.35
DV	-77.7352	43.1082
DV	-77.7108	39.6331
DV	-77.6355	43.1265
DV	-77.4523	37.5298
DV	-77.2751	38.6049
DV	-77.2728	38.6072
DV	-77.1504	39.0343
DV	-77.1504	39.0343
DV	-76.6426	42.5347
DV	-76.5045	39.5707
DV	-76.5039	39.5704
DV	-76.501	42.4477
DV	-76.2305	39.0331
DV	-76.142	43.0349
DV	-76.1419	43.0354
DV	-76.1415	43.0354
DV	-76.14	43.0303
DV	-76.1399	43.0354
DV	-76.139	43.0326
DV	-76.1386	43.033
DV	-76.1386	43.0327
DV	-76.1382	43.0305
DV	-76.1373	43.0315
DV	-76.135	43.0335
DV	-76.038	42.0914
DV	-75.9023	45.0331
DV	-75.9	45.03
DV	-75.773	44.621
DV	-75.77	44.62
DV	-75.77	44.62
DV	-75.7027	45.2745
DV	-75.6883	45.3862
DV	-75.67	45.38
DV	-75.6686	45.3757
DV	-75.4842	45.4988
DV	-75.4241	45.5607
DV	-75.4192	45.5435
DV	-75.0674	41.7041
DV	-75.0356	40.3015
DV	-75.025	42.0401
DV	-75.025	42.0401
DV	-75.025	42.0402
DV	-74.9365	40.6584
DV	-74.9365	40.6584
DV	-74.9177	40.6283
DV	-74.8248	41.0832
DV	-74.8006	40.274
DV	-74.7998	40.2758
DV	-74.7155	40.9724
DV	-74.6977	40.8029
DV	-74.6941	40.4729
DV	-74.5757	40.6257
DV	-74.5742	40.6264
DV	-74.5516	40.5626
DV	-74.5479	40.6534
DV	-74.5431	40.3808
DV	-74.5248	40.4731
DV	-74.5122	40.6258
DV	-74.4433	40.6908
DV	-74.4284	40.4899
DV	-74.2937	40.5899
DV	-74.2708	40.6894
DV	-74.2298	41.2139
DV	-74.1484	41.2278
DV	-74.1199	41.8221
DV	-74.0591	41.295
DV	-74.0424	42.6554
DV	-74.0111	41.9231
DV	-73.9991	42.326
DV	-73.8779	41.6716
DV	-73.8651	41.4131
DV	-73.8578	42.7105
DV	-73.8496	42.7128
DV	-73.7772	42.4963
DV	-73.7232	41.5465
DV	-73.6029	41.1757
DV	-73.5901	40.8787
DV	-73.5067	45.6797
DV	-73.4203	41.4063
DV	-73.4187	43.581
DV	-73.2568	42.889
DV	-73.2199	44.4455
DV	-73.2026	44.4903
DV	-73.1797	44.0274
DV	-73.1746	44.5099
DV	-73.0928	42.7076
DV	-73.0537	44.4242
DV	-73.0515	43.2098
DV	-72.9411	44.3808
DV	-72.8699	41.3983
DV	-72.8668	43.5087
DV	-72.7247	41.4124
DV	-72.6803	41.9016
DV	-72.669	42.2668
DV	-72.6435	41.8486
DV	-72.624	40.9789
DV	-72.6235	40.9783
DV	-72.5974	41.7171
DV	-72.4548	45.2435
DV	-72.3207	43.65
DV	-72.3042	43.6731
DV	-72.21	44.9374
DV	-71.2587	42.3655
DV	-71.2587	42.3655
DV	-71.1891	42.4856
DV	-71.1481	42.3901
DV	-71.1461	42.3973
DV	-70.8466	42.7995
DV	-70.6261	41.6487
DV	-68.8412	-32.8885
DV	-57.7101	-34.1251
DV	-56.6547	-34.2989
DV	-56.5426	-33.3814
DV	-56.4166	-34.9666
DV	-56.2874	-34.5229
DV	-56.1627	-34.8988
DV	-56.0563	-33.693
DV	-31.2512	39.5144
DV	-31.2512	39.5144
DV	-31.2484	39.4695
DV	-31.2484	39.4695
DV	-31.2457	39.4246
DV	-31.2457	39.4246
DV	-31.243	39.3796
DV	-31.243	39.3796
DV	-31.1932	39.5165
DV	-31.1932	39.5165
DV	-31.1904	39.4716
DV	-31.1904	39.4716
DV	-31.1878	39.4267
DV	-31.1878	39.4267
DV	-31.1851	39.3817
DV	-31.1851	39.3817
DV	-31.1459	39.6983
DV	-31.1459	39.6983
DV	-31.1432	39.6534
DV	-31.1432	39.6534
DV	-31.1351	39.5186
DV	-31.1351	39.5186
DV	-31.1347	39.4623
DV	-31.1344	39.4578
DV	-31.1342	39.4533
DV	-31.1339	39.4489
DV	-31.1325	39.4737
DV	-31.1325	39.4737
DV	-31.1298	39.4287
DV	-31.1298	39.4287
DV	-31.1289	39.4625
DV	-31.1287	39.458
DV	-31.1284	39.4535
DV	-31.1281	39.4491
DV	-31.1272	39.3838
DV	-31.1272	39.3838
DV	-31.1231	39.4627
DV	-31.1228	39.4582
DV	-31.1226	39.4537
DV	-31.1223	39.4493
DV	-31.0904	39.7453
DV	-31.0904	39.7453
DV	-31.0877	39.7004
DV	-31.0877	39.7004
DV	-31.085	39.6555
DV	-31.085	39.6555
DV	-28.8428	38.5865
DV	-28.8428	38.5865
DV	-28.7865	38.6324
DV	-28.7865	38.6324
DV	-28.7854	38.5874
DV	-28.7854	38.5874
DV	-28.7843	38.5423
DV	-28.7843	38.5423
DV	-28.7291	38.6333
DV	-28.7291	38.6333
DV	-28.728	38.5882
DV	-28.728	38.5882
DV	-28.7269	38.5432
DV	-28.7269	38.5432
DV	-28.7259	38.4982
DV	-28.7259	38.4982
DV	-28.6717	38.6341
DV	-28.6717	38.6341
DV	-28.6706	38.5891
DV	-28.6706	38.5891
DV	-28.6696	38.544
DV	-28.6696	38.544
DV	-28.6142	38.6349
DV	-28.6142	38.6349
DV	-28.6132	38.5899
DV	-28.6132	38.5899
DV	-28.6122	38.5448
DV	-28.6122	38.5448
DV	-28.6112	38.4998
DV	-28.6112	38.4998
DV	-28.5549	38.5456
DV	-28.5549	38.5456
DV	-28.5539	38.5006
DV	-28.5539	38.5006
DV	-28.5529	38.4555
DV	-28.5529	38.4555
DV	-28.4975	38.5463
DV	-28.4975	38.5463
DV	-28.4966	38.5013
DV	-28.4966	38.5013
DV	-28.4957	38.4563
DV	-28.4957	38.4563
DV	-28.4947	38.4112
DV	-28.4947	38.4112
DV	-28.4402	38.5471
DV	-28.4402	38.5471
DV	-28.4393	38.502
DV	-28.4393	38.502
DV	-28.4384	38.457
DV	-28.4384	38.457
DV	-28.4375	38.4119
DV	-28.4375	38.4119
DV	-28.3828	38.5478
DV	-28.3828	38.5478
DV	-28.3819	38.5027
DV	-28.3819	38.5027
DV	-28.3811	38.4577
DV	-28.3811	38.4577
DV	-28.3802	38.4126
DV	-28.3802	38.4126
DV	-28.3296	38.7737
DV	-28.3296	38.7737
DV	-28.3288	38.7286
DV	-28.3288	38.7286
DV	-28.3254	38.5484
DV	-28.3254	38.5484
DV	-28.3246	38.5034
DV	-28.3246	38.5034
DV	-28.3238	38.4583
DV	-28.3238	38.4583
DV	-28.323	38.4133
DV	-28.323	38.4133
DV	-28.2721	38.7743
DV	-28.2721	38.7743
DV	-28.2712	38.7293
DV	-28.2712	38.7293
DV	-28.2705	38.6842
DV	-28.2705	38.6842
DV	-28.2673	38.504
DV	-28.2673	38.504
DV	-28.2665	38.459
DV	-28.2665	38.459
DV	-28.2657	38.4139
DV	-28.2657	38.4139
DV	-28.2649	38.3689
DV	-28.2649	38.3689
DV	-28.2137	38.7299
DV	-28.2137	38.7299
DV	-28.213	38.6848
DV	-28.213	38.6848
DV	-28.2099	38.5046
DV	-28.2099	38.5046
DV	-28.2092	38.4596
DV	-28.2092	38.4596
DV	-28.2084	38.4145
DV	-28.2084	38.4145
DV	-28.2077	38.3695
DV	-28.2077	38.3695
DV	-28.1562	38.7304
DV	-28.1562	38.7304
DV	-28.1555	38.6854
DV	-28.1555	38.6854
DV	-28.1548	38.6403
DV	-28.1548	38.6403
DV	-28.1519	38.4601
DV	-28.1519	38.4601
DV	-28.1512	38.4151
DV	-28.1512	38.4151
DV	-28.098	38.6859
DV	-28.098	38.6859
DV	-28.0973	38.6409
DV	-28.0973	38.6409
DV	-28.0946	38.4607
DV	-28.0946	38.4607
DV	-28.0939	38.4156
DV	-28.0939	38.4156
DV	-28.0465	39.0919
DV	-28.0465	39.0919
DV	-28.0458	39.0469
DV	-28.0458	39.0469
DV	-28.0451	39.0018
DV	-28.0451	39.0018
DV	-28.0405	38.6865
DV	-28.0405	38.6865
DV	-28.0399	38.6414
DV	-28.0399	38.6414
DV	-28.0392	38.5964
DV	-28.0392	38.5964
DV	-28.0373	38.4612
DV	-28.0373	38.4612
DV	-28.0367	38.4162
DV	-28.0367	38.4162
DV	-28.0146	39.09
DV	-28.0146	39.0855
DV	-28.0145	39.081
DV	-28.0089	39.09
DV	-28.0088	39.0855
DV	-28.0087	39.081
DV	-28.0031	39.0901
DV	-28.003	39.0856
DV	-28.003	39.081
DV	-27.9973	39.0901
DV	-27.9973	39.0856
DV	-27.9972	39.0811
DV	-27.9887	39.0924
DV	-27.9887	39.0924
DV	-27.988	39.0474
DV	-27.988	39.0474
DV	-27.9874	39.0023
DV	-27.9874	39.0023
DV	-27.9831	38.687
DV	-27.9831	38.687
DV	-27.9825	38.6419
DV	-27.9825	38.6419
DV	-27.9818	38.5969
DV	-27.9818	38.5969
DV	-27.9303	39.0479
DV	-27.9303	39.0479
DV	-27.9297	39.0028
DV	-27.9297	39.0028
DV	-27.925	38.6424
DV	-27.925	38.6424
DV	-27.9244	38.5973
DV	-27.9244	38.5973
DV	-27.9239	38.5523
DV	-27.9239	38.5523
DV	-27.867	38.5978
DV	-27.867	38.5978
DV	-27.8665	38.5527
DV	-27.8665	38.5527
DV	-27.8096	38.5982
DV	-27.8096	38.5982
DV	-27.8091	38.5531
DV	-27.8091	38.5531
DV	-27.7517	38.5535
DV	-27.7517	38.5535
DV	-27.4084	38.7355
DV	-27.4084	38.7355
DV	-27.3512	38.7807
DV	-27.3512	38.7807
DV	-27.3509	38.7356
DV	-27.3509	38.7356
DV	-27.3507	38.6906
DV	-27.3507	38.6906
DV	-27.2936	38.7809
DV	-27.2936	38.7809
DV	-27.2934	38.7358
DV	-27.2934	38.7358
DV	-27.2932	38.6907
DV	-27.2932	38.6907
DV	-27.293	38.6457
DV	-27.293	38.6457
DV	-27.2362	38.8261
DV	-27.2362	38.8261
DV	-27.236	38.781
DV	-27.236	38.781
DV	-27.2359	38.7359
DV	-27.2359	38.7359
DV	-27.2357	38.6909
DV	-27.2357	38.6909
DV	-27.2356	38.6458
DV	-27.2356	38.6458
DV	-27.1785	38.7811
DV	-27.1785	38.7811
DV	-27.1783	38.736
DV	-27.1783	38.736
DV	-27.1782	38.691
DV	-27.1782	38.691
DV	-27.1781	38.6459
DV	-27.1781	38.6459
DV	-27.1209	38.7812
DV	-27.1209	38.7812
DV	-27.1208	38.7361
DV	-27.1208	38.7361
DV	-27.1207	38.691
DV	-27.1207	38.691
DV	-27.1207	38.646
DV	-27.1207	38.646
DV	-27.0633	38.7812
DV	-27.0633	38.7812
DV	-27.0633	38.7362
DV	-27.0633	38.7362
DV	-27.0632	38.6911
DV	-27.0632	38.6911
DV	-27.0632	38.646
DV	-27.0632	38.646
DV	-25.8693	37.8295
DV	-25.8693	37.8295
DV	-25.8686	37.8745
DV	-25.8686	37.8745
DV	-25.8133	37.7839
DV	-25.8133	37.7839
DV	-25.8125	37.8289
DV	-25.8125	37.8289
DV	-25.8118	37.874
DV	-25.8118	37.874
DV	-25.8111	37.919
DV	-25.8111	37.919
DV	-25.7572	37.7382
DV	-25.7572	37.7382
DV	-25.7565	37.7833
DV	-25.7565	37.7833
DV	-25.7557	37.8284
DV	-25.7557	37.8284
DV	-25.755	37.8734
DV	-25.755	37.8734
DV	-25.7542	37.9185
DV	-25.7542	37.9185
DV	-25.7005	37.7376
DV	-25.7005	37.7376
DV	-25.6997	37.7827
DV	-25.6997	37.7827
DV	-25.6989	37.8277
DV	-25.6989	37.8277
DV	-25.6981	37.8728
DV	-25.6981	37.8728
DV	-25.6438	37.737
DV	-25.6438	37.737
DV	-25.6429	37.782
DV	-25.6429	37.782
DV	-25.6421	37.8271
DV	-25.6421	37.8271
DV	-25.587	37.7363
DV	-25.587	37.7363
DV	-25.5862	37.7814
DV	-25.5862	37.7814
DV	-25.5853	37.8264
DV	-25.5853	37.8264
DV	-25.5312	37.6906
DV	-25.5312	37.6906
DV	-25.5303	37.7356
DV	-25.5303	37.7356
DV	-25.5294	37.7807
DV	-25.5294	37.7807
DV	-25.5285	37.8257
DV	-25.5285	37.8257
DV	-25.4745	37.6899
DV	-25.4745	37.6899
DV	-25.4736	37.7349
DV	-25.4736	37.7349
DV	-25.4727	37.78
DV	-25.4727	37.78
DV	-25.4717	37.825
DV	-25.4717	37.825
DV	-25.4178	37.6891
DV	-25.4178	37.6891
DV	-25.4169	37.7342
DV	-25.4169	37.7342
DV	-25.4159	37.7792
DV	-25.4159	37.7792
DV	-25.4149	37.8243
DV	-25.4149	37.8243
DV	-25.3601	37.7334
DV	-25.3601	37.7334
DV	-25.3591	37.7784
DV	-25.3591	37.7784
DV	-25.3581	37.8235
DV	-25.3581	37.8235
DV	-25.3572	37.8685
DV	-25.3572	37.8685
DV	-25.3034	37.7326
DV	-25.3034	37.7326
DV	-25.3024	37.7776
DV	-25.3024	37.7776
DV	-25.3014	37.8227
DV	-25.3014	37.8227
DV	-25.3003	37.8677
DV	-25.3003	37.8677
DV	-25.2467	37.7317
DV	-25.2467	37.7317
DV	-25.2456	37.7768
DV	-25.2456	37.7768
DV	-25.2446	37.8218
DV	-25.2446	37.8218
DV	-25.2435	37.8669
DV	-25.2435	37.8669
DV	-25.2083	36.9651
DV	-25.2083	36.9651
DV	-25.2072	37.0101
DV	-25.2072	37.0101
DV	-25.19	37.7309
DV	-25.19	37.7309
DV	-25.1889	37.7759
DV	-25.1889	37.7759
DV	-25.1878	37.821
DV	-25.1878	37.821
DV	-25.1867	37.866
DV	-25.1867	37.866
DV	-25.1596	37.0027
DV	-25.154	37.0026
DV	-25.1539	37.0071
DV	-25.1532	36.9192
DV	-25.1532	36.9192
DV	-25.1521	36.9642
DV	-25.1521	36.9642
DV	-25.1511	37.0093
DV	-25.1511	37.0093
DV	-25.1333	37.73
DV	-25.1333	37.73
DV	-25.1321	37.7751
DV	-25.1321	37.7751
DV	-25.131	37.8201
DV	-25.131	37.8201
DV	-25.1299	37.8651
DV	-25.1299	37.8651
DV	-25.0971	36.9183
DV	-25.0971	36.9183
DV	-25.096	36.9633
DV	-25.096	36.9633
DV	-25.0949	37.0084
DV	-25.0949	37.0084
DV	-25.0589	36.9875
DV	-25.0588	36.992
DV	-25.0533	36.9874
DV	-25.0532	36.9919
DV	-25.053	36.9965
DV	-25.041	36.9174
DV	-25.041	36.9174
DV	-25.0399	36.9624
DV	-25.0399	36.9624
DV	-25.0387	37.0075
DV	-25.0387	37.0075
DV	-9.36494	38.7002
DV	-8.76319	40.5622
DV	-8.76319	40.5622
DV	-8.76316	40.5622
DV	-8.76316	40.5622
DV	-8.6447	40.634
DV	-8.6447	40.634
DV	3.14047	42.48
DV	4.65127	43.5446
DV	5.89205	45.6975
DV	6.66472	46.5142
DV	6.67	46.5
DV	7.08473	47.0751
DV	7.13	47.08
DV	7.13269	47.0905
DV	7.15	46.41
DV	7.15981	47.1111
DV	7.21458	44.8203
DV	7.48	47.48
DV	7.51456	47.5031
DV	7.53	47.5
DV	7.58207	47.4743
DV	7.59025	47.491
DV	7.62416	51.4237
DV	7.62975	43.7844
DV	7.62975	43.7844
DV	7.62975	43.7844
DV	7.75	47.95
DV	7.75145	47.9483
DV	7.77	47.96
DV	7.78502	47.9584
DV	7.81209	47.5258
DV	7.81424	48.1924
DV	7.84471	47.5244
DV	8.12	50.03
DV	8.12466	47.4422
DV	8.13842	47.4533
DV	8.17	47.42
DV	8.17421	47.4163
DV	8.25211	47.5907
DV	8.45346	50.0518
DV	8.54356	47.6162
DV	8.58634	47.5422
DV	8.62382	47.5285
DV	8.67437	47.6408
DV	8.8	47.58
DV	8.82689	47.5871
DV	8.97517	45.844
DV	9.04262	46.4499
DV	9.38383	52.3848
DV	9.44726	52.4314
DV	9.44882	47.0512
DV	9.55	46.98
DV	9.5768	46.9821
DV	10.5397	50.1613
DV	10.99	45.44
DV	11.2	43.72
DV	11.53	43.01
DV	11.6744	44.9125
DV	11.8242	43.4767
DV	12.8272	37.9487
DV	15.61	48.41
DV	15.62	48.42
DV	15.67	45.51
DV	15.68	48.49
DV	15.73	48.32
DV	15.75	48.35
DV	16.0028	45.856
DV	16.07	48.32
DV	16.37	48.31
DV	16.41	48.37
DV	16.64	48.63
DV	16.66	47.76
DV	17.62	43.08
DV	18.96	-33.55
DV	19.75	45.21
DV	35.9376	31.9409
DV	40.7046	19.9904
DV	40.7469	19.9222
DV	41.132	18.8519
DV	49.95	8
DV	49.95	7.9166
DV	50.86	7.8666
DV	57.166	59.233
DV	108.13	34.3433
DV	109.068	34.3572
DV	109.112	27.2145
DV	109.653	27.5113
DV	109.873	26.9717
DV	110.002	27.5762
DV	110.077	27.2577
DV	110.212	27.5622
DV	110.269	28.0356
DV	110.478	25.5611
DV	120.427	40.6033
DV	120.794	40.7387
DV	121.269	31.3847
DV	121.415	37.4272
DV	121.442	31.747
DV	121.444	31.3813
DV	121.605	35.9079
DV	122.449	40.175
DV	123.236	41.2658
DV	123.934	43.1422
DV	124.338	40.0137
DV	127.007	37.281
DV	144.674	-37.2972
DV	145.087	-36.8249
DV	145.09	-36.8502
DV	145.119	-36.9674
DV	145.221	-36.6321
DV	145.295	-36.3906
DV	145.367	-36.9151
DV	145.395	-37.6635
DV	145.407	-37.6957
DV	145.412	-37.6865
DV	145.42	-37.6858
DV	145.432	-37.6792
DV	146.192	-36.4169
DV	146.194	-37.0091
DV	146.324	-36.7265
DV	146.36	-36.7815
DV	146.386	-36.7407
DV	146.403	-36.7028
DV	146.404	-36.693
DV	146.409	-36.0663
DV	146.413	-35.9938
DV	146.429	-36.4561
DV	146.462	-36.0521
DV	146.467	-36.05
DV	146.467	-36.05
DV	146.467	-36.05
DV	146.467	-36.05
DV	146.467	-36.05
DV	146.467	-36.05
DV	146.467	-36.05
DV	146.482	-36.8193
DV	146.583	-35.9971
DV	146.679	-36.0472
DV	146.882	-36.7445
